# Supplementary material for: Revision of the Chaetocnema picipes species-group (Coleoptera, Chrysomelidae, Galerucinae, Alticini) in China, with descriptions of three new species
Source: Zookeys. 2014 Mar 10;(387):11–32. doi: 10.3897/zookeys.387.6672 (PMC3970057; doi:10.3897/zookeys.387.6672)
Supplement: XML Treatment for Chaetocnema (Chaetocnema) picipes [file zookeys.387.6672-treatment1.xml]

<!DOCTYPE tp:taxon-treatment
  PUBLIC "-//TaxonX//DTD Taxonomic Treatment Publishing DTD v0 20100105//EN" "tax-treatment-NSO.dtd">
<tp:taxon-treatment xmlns:tp="http://www.plazi.org/taxpub"><tp:treatment-meta><mixed-citation publication-type="journal"><person-group><name><surname>Ruan</surname><given-names>Yongying</given-names></name><name><surname>Konstantinov</surname><given-names>Alexander S.</given-names></name><name><surname>Ge</surname><given-names>Siqin</given-names></name><name><surname>Yang</surname><given-names>Xingke</given-names></name></person-group><article-title>Revision of the <italic>Chaetocnema picipes</italic> species-group (Coleoptera, Chrysomelidae, Galerucinae, Alticini) in China, with descriptions of three new species</article-title><source>Zookeys</source><day>10</day><month>3</month><year>2014</year><volume>2014</volume><issue>387</issue><fpage>11</fpage><lpage>32</lpage><pub-id pub-id-type="doi">10.3897/zookeys.387.6672</pub-id></mixed-citation></tp:treatment-meta><tp:nomenclature><tp:taxon-name>
                            <tp:taxon-name-part taxon-name-part-type="genus">Chaetocnema</tp:taxon-name-part>
                            (<tp:taxon-name-part taxon-name-part-type="subgenus">Chaetocnema</tp:taxon-name-part>)
                            <tp:taxon-name-part taxon-name-part-type="species">picipes</tp:taxon-name-part>
                            <object-id xmlns:xlink="http://www.w3.org/1999/xlink" xlink:type="simple">http://species-id.net/wiki/Chaetocnema_picipes</object-id>
                        </tp:taxon-name><tp:taxon-authority>Stephens, 1831</tp:taxon-authority><xref ref-type="fig" rid="F1">Fig. 1</xref><tp:nomenclature-citation-list><tp:nomenclature-citation><tp:taxon-name>Chaetocnema picipes</tp:taxon-name><comment> Stephens, 1831: 327 (type locality: England, “London” and “Bottisham, Suffolk”; type depository: BMNH; lectotype designated by <xref ref-type="bibr" rid="B6">Booth and Owen 1997</xref>: 88).</comment></tp:nomenclature-citation><tp:nomenclature-citation><tp:taxon-name>Chaetocnema chalceola</tp:taxon-name><comment> Jacoby, 1885: 731 (type locality: Japan, “Hosokute”; type depository: BMNH; lectotype designated by <xref ref-type="bibr" rid="B11">Konstantinov et al. 2011</xref>: 261); <xref ref-type="bibr" rid="B10">Heikertinger 1951</xref>: 82, synonymized with <italic><tp:taxon-name>Chaetocnema concinna</tp:taxon-name></italic>.</comment></tp:nomenclature-citation><tp:nomenclature-citation><tp:taxon-name>Chaetocnema laevicollis</tp:taxon-name><comment> Thomson, 1866: 229 (type locality: Sweden, “Småland”; type depository: NHRS); <xref ref-type="bibr" rid="B10">Heikertinger 1951</xref>: 211, synonymized.</comment></tp:nomenclature-citation><tp:nomenclature-citation><tp:taxon-name>Chaetocnema nitidicollis</tp:taxon-name><comment> Jacobson, 1902: 91 (as variety of <italic><tp:taxon-name>Chaetocnema concinna</tp:taxon-name></italic>; type locality: Russia, “Krasnojarsk”; type depository: unknown); <xref ref-type="bibr" rid="B10">Heikertinger 1951</xref>: 211, synonymized.</comment></tp:nomenclature-citation><tp:nomenclature-citation><tp:taxon-name>Chaetocnema heikertingeri</tp:taxon-name><comment> Lubischev, 1963: 863 (type locality: not given; type depository: ZMAS); <xref ref-type="bibr" rid="B6">Booth and Owen 1997</xref>: 88, synonymized.</comment></tp:nomenclature-citation></tp:nomenclature-citation-list></tp:nomenclature><tp:treatment-sec sec-type="Distribution"><title>Distribution.</title><p>Heilongjiang, Liaoning, Inner Mongolia, Beijing, Hebei, Tianjin, Shanxi, Shandong, Gansu, Qinghai, Shaanxi; Europe, North Asia (<xref ref-type="bibr" rid="B11">Konstantinov et al. 2011</xref>); Madgascar (alien) (<xref ref-type="bibr" rid="B2">Biondi 2001</xref>).</p></tp:treatment-sec><tp:treatment-sec sec-type="Host plants"><title>Host plants.</title><p><italic><tp:taxon-name>Polygonum persicaria</tp:taxon-name></italic> Linn. (<tp:taxon-name>Polygonaceae</tp:taxon-name>), <italic><tp:taxon-name>Polygonum aviculare</tp:taxon-name></italic> Linn., <italic><tp:taxon-name>Brassica rapa</tp:taxon-name></italic> Linn. (<tp:taxon-name>Cruciferae</tp:taxon-name>) (<xref ref-type="bibr" rid="B9">Fogato and Leonardi 1980</xref>); host plant recorded in China: <italic><tp:taxon-name>Polygonum aviculare</tp:taxon-name></italic>.</p></tp:treatment-sec><tp:treatment-sec sec-type="Diagnosis"><title>Diagnosis.</title><p><italic><tp:taxon-name>Chaetocnema picipes</tp:taxon-name></italic> very much resembles <italic><tp:taxon-name>Chaetocnema cheni</tp:taxon-name></italic> sp. n. and <italic><tp:taxon-name>Chaetocnema fortecostata</tp:taxon-name></italic> sp. n., but it can be reliably separated from them by the shape of the aedeagus (obcordate on the apex in ventral view and narrow in lateral view) and the copperish color of the body.</p></tp:treatment-sec><tp:treatment-sec sec-type="Description"><title>Description.</title><p>MBL = 1.67-1.96 mm; MBH = 1.60-1.80 mm; FBL = 2.01-2.27 mm; MBH = 1.90-2.09 mm; AL/BL = 0.60±0.05; MBW = 1.02–1.13 mm; EL/EW = 2.42–2.49; PW/PL = 1.67–1.68; EWB/PWB = 1.10±0.05; EWM/PWM = 1.40–1.41.</p><p>Color of elytra, pronotum and head consistently copperish. Antennomere 1 partly dark brown. Antennomeres 2–3 yellow. Antennomere 4 yellow or partly brown. Antennomere 5 partly brown. Remaining antennomeres black. Pro- and mesofemora brown with yellow on the apex. Metafemora brown. Tarsi brown with yellow on base of each tarsomere.</p><!--PageBreak--><p>Base of pronotum with two short, obscure longitudinal impressions without punctures near basal margin. Deep row of large punctures at base of pronotum present on sides, lacking in middle. Pronotal base evenly convex. Lateral sides of pronotum slightly convex with maximum width near base. Anterolateral prothoracic callosity protruding laterally forming round angle. Posterolateral prothoracic callosity projects up to lateral margin of pronotum. Diameter of pronotal punctures 2 to 4 times smaller than distance between them.</p><!--PageBreak--><p>Elytra with convex sides. Scutellar row of punctures on elytron regular and single. Remaining rows of punctures regular. Elytral humeral calli well developed. Interspaces between rows of punctures smooth and glabrous. Two lines of minute punctures on each interspace.</p><p>Head hypognathous. Frontal ridge between antennal sockets narrow and convex. Frontolateral sulcus present. Suprafrontal sulcus shallow and faint or deep laterally, shallow in middle. Suprafrontal sulcus slightly concave. Orbital sulcus (above the antennal socket) deep, but rather narrow. Width of frontal ridge to width of antennal socket: 0.900–1.005. Width of orbital sulcus to width of frontolateral sulcus: 0.611–0.614. Surface of vertex sparsely and unevenly covered with 6–7﻿﻿﻿ punctures near each eye. Numbers of punctures on each orbit: 2–3. Numbers of setae along frontolateral sulcus on each side: 8–10. Numbers of setae on frons (triangular area surrounded by frontolateral sulci and clypeus): 0. Numbers of setae on clypeus: 7. Numbers of setae on labrum: 6. Anterior margin of labrum slightly concave in middle.</p><p>First male protarsomere distinctly larger than second one. First male protarsomere, length to width ratio: 1.63–1.67. First and second male protarsomeres, length to length ratio: 2.00–2.03; width to width ratio: 1.55–1.59. First male protarsomere, width at apex to width at base: 2.58–2.64. Length of metatibia to distance between denticle and metatibial apex: 2.50–2.55. Large lateral denticle on metatibia sharp. Metatibial serration proximal to large lateral denticle present, obtuse. Metatibia proximal to denticle in dorsal view concave. First male metatarsomere, length to width ratio: 3.01–3.05. First and second male metatarsomeres, length to length ratio: 1.87–1.89. First and second male metatarsomeres, width to width ratio about 0.98. Third and fourth male metatarsomeres, length to length ratio: 1.64–1.68. Metatibia length to metafemora length: 0.81±0.05. Length of hind leg to length of body: 0.92±0.05.</p><p>Median lobe of aedeagus parallel-sided with apical third slightly widening. Apical part of median lobe in ventral view narrowing abruptly. Ventral longitudinal groove of median lobe absent in apical part and poorly developed in middle and basal part. Apical denticle of aedeagus in ventral view poorly differentiated, straight in lateral view. Minute transverse wrinkles on ventral side of median lobe absent. Median lobe in lateral view narrow and evenly curved. Width (in middle) to length of median lobe (in ventral view) about 0.15.</p><p>Spermathecal receptacle pear-shaped. Spermathecal pump much shorter than receptacle. Apex of spermathecal pump cylindrical. Spermathecal pump attached to middle of receptacle top. Maximum width of receptacle situated basally. Basal part of receptacle wider than apical. Posterior sclerotization of tignum spoon-shaped, wider than mid section. Anterior sclerotization of tignum wider than mid section. Apex of vaginal palpus subdeltoid, with lateral side slightly arching. Sides of middle part of vaginal palpus (before apex) narrowing from base, slightly widening towards apex. Anterior sclerotization of vaginal palpus slightly widening anteriorly. Anterior sclerotization of vaginal palpus slightly and evenly curved along length. Anterior end of anterior sclerotization broadly rounded. Length of posterior sclerotization greater than width. Posterior sclerotization about as wide as anterior sclerotization.</p><fig id="F1" position="float" orientation="portrait"><label>Figure 1.</label><caption><p><italic><tp:taxon-name>Chaetocnema picipes</tp:taxon-name></italic>, (Qinling Mountain, Shaanxi, China). <bold>A</bold> Male habitus <bold>B</bold> Pronotum <bold>C</bold> Head <bold>D</bold> Aedeagus, ventral and lateral view <bold>E</bold> Apical part of aedeagus, dorsal view <bold>F</bold> Vaginal palpi <bold>G</bold> Spermatheca <bold>H</bold> Tignum.</p></caption><graphic xmlns:xlink="http://www.w3.org/1999/xlink" xlink:href="zookeys-387-011-g001.jpg" position="float" orientation="portrait" xlink:type="simple"/></fig><!--PageBreak--></tp:treatment-sec><tp:treatment-sec sec-type="Materials"><title>Materials</title><p><bold>(all the materials preserved in IZCAS):</bold> 1, Harbin, <bold>Heilongjiang</bold>, 11.VI.1965, leg. P. M. Hammond; 2♀1♂, Fujin, <bold>Heilongjiang</bold>, 16.VIII.1970; 15♀3♂, Mishan, <bold>Heilongjiang</bold>, 11-21.VIII.1970; 10♀2♂, Molida, Daxinganling Mountains, <bold>Heilongjiang</bold>, VII-VIII.1970; 1♂, Lingyuan, <bold>Liaoning</bold>; 1♀1♂, Chifeng, <bold>Inner Mongolia</bold>, 8.VIII.1956; 1♂, Fangshan, <bold>Beijing</bold>, leg. Cong; 5, <bold>Beijing</bold>, 5.VII.1980, leg. Subai Liao; 4, <bold>Beijing</bold>, 28.VI.1980, leg. Subai Liao; 14, Zhongguancun, <bold>Beijing</bold>, 8.VI.1962, leg. Shuyong Wang; 15, Yanqing, <bold>Beijing</bold>, 1.VII.1990, leg. Shuyong Wang; 1♀2♂, Shan-hai-Kwan, <bold>Hebei</bold>, 1.IX.1906, leg. F. M. Thomson; 1♀1♂, Xinglong, <bold>Hebei</bold>, 10.VII.1963, leg. Shengqiao Jiang; 1♂, <bold>Tianjin</bold>, 26.IX.1929; 1♀, <bold>Tianjing</bold>, 11.IV.1955; 5♀4♂, <bold>Tianjing</bold>, leg. F. M. Thomson, 1904; 3♀5♂, Lishan National Reserve, <bold>Shanxi</bold>, <named-content xmlns:xlink="http://www.w3.org/1999/xlink" content-type="dwc:verbatimCoordinates" xlink:type="simple">112.016°E, 35.420°N</named-content>, alt.1560m, 26.VII.2012, leg. Yongying Ruan &amp; Zhengzhong Huang, feed on <italic><tp:taxon-name>Polygonum</tp:taxon-name></italic> sp.; 1♀1♂, Long-tong, Tsinanfou (Jinan), <bold>Shandong</bold>; 13♀4♂, Qiujiaba, Wenxian, <bold>Gansu</bold>, alt.2200-2350m, 29.VI.1998, leg. Shuyong Wang; 1♀, Datong, <bold>Qinghai</bold>, V.1956; 13♀28♂, Niubeiliang National Reserve, Qinling Mountain, <bold>Shaanxi</bold>, alt.1690m, 30.VI.2013, leg. Yuanyuan Lu; 4, Niubeiliang National Reserve, Qinling Mountain, <bold>Shaanxi</bold>, alt.1800m, 11.VI.2013, leg.Yongying Ruan; 5♀11♂, Haopingsi National Reserve, Qinling Mountain, <bold>Shaanxi</bold>, <named-content xmlns:xlink="http://www.w3.org/1999/xlink" content-type="dwc:verbatimCoordinates" xlink:type="simple">34.095°N, 107.707°E</named-content>, alt.1200m, 23.VIII.2013, leg. Yongying Ruan; 3♀9♂, Fengxian, Qinling Mountain, <bold>Shaanxi</bold>, <named-content xmlns:xlink="http://www.w3.org/1999/xlink" content-type="dwc:verbatimCoordinates" xlink:type="simple">34.2352°N, 106.9572°E</named-content>, alt.1500m, 21.VIII.2013, leg. Yongying Ruan.</p></tp:treatment-sec><tp:treatment-sec sec-type="Remarks"><title>Remarks.</title><p>This species was recently revised by <xref ref-type="bibr" rid="B6">Booth and Owen (1997)</xref> and <xref ref-type="bibr" rid="B11">Konstantinov et al. (2011)</xref>, and we follow the species status of these two thorough revisions.</p><p>We did not find any <italic><tp:taxon-name>Chaetocnema picipes</tp:taxon-name></italic> specimens from South China, it seems that <italic><tp:taxon-name>Chaetocnema picipes</tp:taxon-name></italic> is distributed only in the Palaearctic part of China. The southern boundary of the distribution of <italic><tp:taxon-name>Chaetocnema picipes</tp:taxon-name></italic> is the Qingling Mountain which is also a southern boundary of many other Palaearctic faunistic elements (<xref ref-type="bibr" rid="B17">Yang 2005</xref>). We have collected <italic><tp:taxon-name>Chaetocnema picipes</tp:taxon-name></italic> from several places from the north slope of Qinling Mountain during several expeditions, but we did not find any from the south slope. It is also interesting that the specimens collected from Qinling Mountain look darker, the color of the body, appendages, antennomeres and male genitalia are darker than other specimens from other places of northern China.</p></tp:treatment-sec><ref-list><ref id="B6"><mixed-citation xmlns:xlink="http://www.w3.org/1999/xlink" xlink:type="simple"><person-group><name name-style="western"><surname>Booth</surname><given-names>RG</given-names></name><name name-style="western"><surname>Owen</surname><given-names>JA</given-names></name></person-group> (<year>1997</year>) <article-title><italic>Chaetocnema picipes</italic> Stephens (Chrysomelidae: Alticinae) in Britain.</article-title><source>Coleopterist</source><volume>6</volume>(<issue>3</issue>): <fpage>85</fpage>-<lpage>89</lpage>.</mixed-citation></ref><ref id="B11"><mixed-citation xmlns:xlink="http://www.w3.org/1999/xlink" xlink:type="simple"><person-group><name name-style="western"><surname>Konstantinov</surname><given-names>AS</given-names></name><name name-style="western"><surname>Baselga</surname><given-names>A</given-names></name><name name-style="western"><surname>Grebennikov</surname><given-names>VV</given-names></name><name name-style="western"><surname>Prena</surname><given-names>J</given-names></name><name name-style="western"><surname>Lingalfelter</surname><given-names>SW</given-names></name></person-group> (<year>2011</year>) <source>Revision of the Palearctic <italic>Chaetocnema</italic> species. (Coleoptera: Chrysomelidae: Galerucinae: Alticini).</source><publisher-name>Pensoft</publisher-name>, <publisher-loc>Sofia</publisher-loc>, <lpage>363</lpage> pp.</mixed-citation></ref><ref id="B10"><mixed-citation xmlns:xlink="http://www.w3.org/1999/xlink" xlink:type="simple"><person-group><name name-style="western"><surname>Heikertinger</surname><given-names>F</given-names></name></person-group> (<year>1951</year>) <article-title>Bestimmungstabelle der paläarktischen Arten der Gattungen <italic>Podagrica</italic> Foudr., <italic>Mantura</italic> Steph. und <italic>Chaetocnema</italic>.</article-title><source>Koleopterologische Rundschau</source><volume>32</volume>: <fpage>133</fpage>-<lpage>216</lpage>.</mixed-citation></ref><ref id="B2"><mixed-citation xmlns:xlink="http://www.w3.org/1999/xlink" xlink:type="simple"><person-group><name name-style="western"><surname>Biondi</surname><given-names>M</given-names></name></person-group> (<year>2001</year>) <article-title>Revision of the species of <italic>Chaetocnema</italic> from Madagascar (Coleoptera: Chrysomelidae: Alticinae).</article-title><source>European Journal of Entomology</source><volume>98</volume>: <fpage>233</fpage>-<lpage>248</lpage>. doi: <ext-link ext-link-type="uri" xlink:href="http://dx.doi.org/10.14411/eje.2001.040" xlink:type="simple">10.14411/eje.2001.040</ext-link></mixed-citation></ref><ref id="B9"><mixed-citation xmlns:xlink="http://www.w3.org/1999/xlink" xlink:type="simple"><person-group><name name-style="western"><surname>Fogato</surname><given-names>W</given-names></name><name name-style="western"><surname>Leonardi</surname><given-names>C</given-names></name></person-group> (<year>1980</year>) <article-title>Coleotteri Crisomelidi della brughiera di Rovasenda (Piemonte). Structura delle Zoocenosi terrestri. 1. La brughiera pedemontana. II.</article-title><source>Collana del Programma finalizzato “Promozione della qualita dell Ambiente”</source>, <publisher-loc>Roma</publisher-loc>, <fpage>25</fpage>–<lpage>68</lpage>.</mixed-citation></ref><ref id="B17"><mixed-citation xmlns:xlink="http://www.w3.org/1999/xlink" xlink:type="simple"><person-group><name name-style="western"><surname>Yang</surname><given-names>XK</given-names></name></person-group> (<year>2005</year>) <source>Insect Fauna of Middle-West Qinling Range and South Mountains of Gansu Province.</source><publisher-name>Science Press</publisher-name>, <publisher-loc>Beijing</publisher-loc>, <lpage>1055</lpage> pp.</mixed-citation></ref></ref-list></tp:taxon-treatment>
